# Supplementary material for: Dietary Patterns in Pregnancy and the Postpartum Period and the Relationship with Maternal Weight up to One Year after Pregnancy Complicated by Gestational Diabetes
Source: Nutrients. 2023 Oct 5;15(19):4258. doi: 10.3390/nu15194258 (PMC10574553; doi:10.3390/nu15194258)
Supplement: Supplementary file 1 [file nutrients-15-04258-s001.zip]

Archive with 1 entries (1 files):
- nutrients-2553159-supplementary.pdf
